# Supplementary material for: Glioma Type Prediction with Dynamic Contrast-Enhanced MR Imaging and Diffusion Kurtosis Imaging—A Standardized Multicenter Study
Source: Cancers (Basel). 2024 Jul 25;16(15):2644. doi: 10.3390/cancers16152644 (PMC11311685; doi:10.3390/cancers16152644)
Supplement: Supplementary file 1 [file cancers-16-02644-s001.zip]

Archive with 5 entries (5 files):
- 4. Table S1.docx
- 4.S1.tif
- 4.S2.tif
- 4.S3.tif
- 4.S4.tif
